# Supplementary material for: Assessing the efficacy of myopia control in monocular orthokeratology treated unilateral myopic children
Source: BMC Ophthalmol. 2022 Dec 19;22:499. doi: 10.1186/s12886-022-02693-4 (PMC9764705; doi:10.1186/s12886-022-02693-4)
Supplement: Supplementary file 1 — Additional file 1. [file 12886_2022_2693_MOESM1_ESM.xlsx]

## Sheet: Sheet1
Patient	Sex	Age	Side	Ok eye			OK eye		Contralateral eye			Contralateraleye		ARAL(mm)	RRAL
				Base AL（mm）	Increased AL(mm/y)	D	FK	SK	Base AL（mm）	Increased AL(mm/y)	D	FK	SK
1	F	9.1	R	24.2	0.288	-1	42.5	43.25	23.92	0.424	0	42.25	43.5	0.136	0.320755
2	F	9.8	L	24.16	-0.085	-1.25	42.75	43.75	23.3	0.48	0.25	43	43.75	0.565	1.17708
3	F	9.8	R	24.07	0.144	-1.75	43	43.75	23.62	0.456	-0.25	43.25	44	0.312	0.684211
4	F	10.4	L	23.48	-0.14	-3	45	46.25	22.35	1.056	-0.25	45.75	46.25	1.196	1.13258
5	F	11.3	R	23.26	0.08	-2.75	46.25	47.25	22.46	0.3	-0.75	46.5	48.5	0.22	0.733333
6	M	9.6	L	24.16	0.152	-1.25	42.75	44	23.84	0.504	-0.25	43	44.25	0.352	0.698413
7	M	10.2	R	24.03	0.02	-1.5	44.5	45.75	23.43	0.46	-0.25	44.75	46.25	0.44	0.956522
8	F	11.5	L	23.53	0.056	-1	45	46.25	22.9	0.416	0	45	46.75	0.36	0.865385
9	M	13.6	R	24.87	-0.08	-2.5	42.5	43.25	23.81	0.469	-0.25	42.25	43.25	0.549	1.17058
10	M	11.9	L	25.21	0.102	-2.5	42	43.25	23.91	0.252	0	41.75	42.75	0.15	0.595238
11	M	8.7	L	24.4	0.42	-1	43.75	44.25	23.9	0.288	0	44	45	-0.132	-0.458333
12	F	9.5	R	23.74	0.196	-2	42.25	43	22.5	0.341	0.75	42.25	43.25	0.145	0.42522
13	M	10.3	R	23.68	0.033	-1.5	43.25	44.5	23.35	0.633	0	43.25	44.25	0.6	0.947867
14	M	9.9	L	24.68	0.158	-1.25	42.25	43.5	24.22	0.257	-0.25	42.25	44	0.099	0.385214
15	F	10	L	22.99	-0.14	-1.75	44.25	45.25	22.85	0.12	-0.5	43.5	44	0.26	2.16667
16	F	12.6	L	24.79	-0.17	-4	43.5	44	22.94	1.05	0	44	44.75	1.22	1.1619
17	F	8.9	R	24.41	-0.13	-1.25	41.5	42	24.03	0.1	-0.5	41.5	42	0.23	2.3
18	F	10.8	R	24.86	-0.01	-4	43.75	45.5	23.27	0.392	0.25	43.5	45.75	0.402	1.02551
19	M	8.9	R	23.44	0.255	-1	44	45	23.05	0.428	-0.5	44	44.5	0.173	0.404206
20	F	11.5	R	24.14	0.48	-2.25	43.5	44.25	23.05	0.71	0.25	43.5	44.25	0.23	0.323944
21	M	9.3	L	24.92	0.397	-3.75	42.75	43.25	23.64	0.626	-0.5	42.5	43.5	0.229	0.365815
22	M	9	R	24.33	0.324	-1	41.75	42.5	23.99	0.456	0	41.75	42.75	0.132	0.289474
23	F	9.8	R	24.37	0.18	-1.5	42.5	43.5	23.52	0.336	0.25	42.75	43.75	0.156	0.464286
24	M	9.9	L	24.51	0.291	-1.75	43.75	44.5	23.66	1.029	0	44	44.75	0.738	0.717201
25	F	8.5	L	25.02	0.067	-3.5	42.75	43.5	23.26	0.346	0.75	42	42.75	0.279	0.806358
26	M	11.3	L	25.17	0.09	-2.75	42.5	43.75	23.83	0.83	0.75	42.5	43.25	0.74	0.891566
27	M	10.9	R	25.23	0.295	-1	41.25	41.5	24.97	0.567	0	41	41	0.272	0.479718
28	M	9.8	R	25.12	0.107	-3.25	42	43	24.36	0.68	-0.25	42	42.5	0.573	0.842647
29	F	10.4	L	24.12	-0.225	-1.5	43	44	23.6	0.36	0	43	44	0.585	1.625
30	F	11.2	R	24.34	0.157	-2	44	45.75	23.46	0.517	0	43.75	45.5	0.36	0.696325
31	M	10.1	R	24.46	0.227	-2.75	42.25	43.25	23.78	0.72	0	42	42.75	0.493	0.684722
32	M	8.8	R	25.09	0.12	-1.75	41.75	42.25	24.07	0.96	0	41.75	42.5	0.84	0.875
33	F	12.3	L	25.3	0.06	-3	43.25	44.25	23.89	0.642	-0.5	43.25	44.5	0.582	0.906542
34	F	11.3	R	24.28	-0.229	-3.25	44.75	45.75	22.87	0.577	0	44.25	45.5	0.806	1.39688
35	M	10.8	R	24.05	0	-2.25	44.25	45.25	22.99	0.218	0	44.75	46	0.218	1
36	F	9.2	R	23.68	-0.216	-2	44	45.5	22.92	0.828	0.5	43.75	45.5	1.044	1.26087
37	F	10.8	L	24.51	0.069	-2.5	42	43.25	23.06	0.663	0	42.5	43.75	0.594	0.895928
38	F	11.1	R	24.85	0.051	-4.25	42.75	43.75	23.39	0.994	-0.25	42.5	43.75	0.943	0.948692
39	F	9.1	R	23.55	0.12	-1	43.25	44.5	23.01	0.703	0.25	43.25	44.25	0.583	0.829303
40	M	9.5	L	23.57	0.531	-1.5	43.75	45.5	23	0.608	0.25	43.75	45.25	0.077	0.126645
41	F	10.5	L	22.67	-0.072	-1.75	45.25	46	22.15	0.368	-0.25	44.75	46.25	0.44	1.19565
42	F	11	R	23.46	0.102	-1.5	44	44.75	22.87	0.295	0.25	44	45	0.193	0.654237
43	F	11.3	R	23.16	0.262	-1.25	45	46.5	22.98	0.273	-0.25	44.75	46	0.011	0.040293
44	F	11.9	L	23.65	0.117	-1.75	43.75	45	22.45	0.315	0.75	43.5	45	0.198	0.628571
45	M	10.8	R	25.64	0.12	-2	41.25	42	25.26	0.34	-0.5	41	41.75	0.22	0.647059
46	M	10.5	R	24.53	-0.1	-3	41.75	42.75	23.34	0.5	0.25	41.75	42.75	0.6	1.2
47	F	11	L	23.88	-0.012	-1.75	43.25	44.5	22.99	0.696	0.5	43.25	44.5	0.708	1.01724
48	M	10.5	R	25.74	0.164	-1	40	41	25.09	0.2321	0.5	40	41	0.0681	0.293408
49	F	11.2	L	23.78	-0.278	-1.75	42.5	44.25	23.04	0.548	-0.25	42.75	44.5	0.826	1.5073
50	M	11.7	R	26.35	-0.213	-5.25	41.75	42.5	24.09	0.433	-0.25	42	42.75	0.646	1.49192
51	M	10.7	R	24.59	-0.036	-2.25	42.75	44.5	23.69	0.336	-0.5	43.25	45.25	0.372	1.10714
52	F	11.9	R	23.81	0.032	-1.25	44	44.5	23.27	0.138	0	43.5	44	0.106	0.768116
53	F	10.2	R	23.82	0.02	-1	43.75	44.75	22.9	0.34	0.75	44.25	45	0.32	0.941176
54	F	12.7	R	24.48	-0.01	-2	42.5	43.25	23.42	0.507	0	43	44.25	0.517	1.01972
55	F	15.8	L	24.92	0.021	-2.75	43.25	43.75	24.02	0.092	-0.25	43.25	43.5	0.071	0.771739
56	F	12.7	R	23.59	0.227	-1	42	43	23.06	0.087	0.75	41.5	43	-0.14	-1.6092
57	M	12.8	R	26.04	0.02	-4.25	40.5	40.75	24.46	0.5	-0.5	40.5	41.5	0.48	0.96
58	F	13.6	R	25.53	-0.056	-4.25	41.75	42.75	23.89	0.579	-0.5	40.75	42.25	0.635	1.09672
59	F	11.8	R	24.09	-0.078	-1.25	43.5	44.25	23.27	0.184	0	43.5	44.75	0.262	1.42391
60	M	10.3	R	26.5	-0.115	-3.5	40.5	41	24.64	0.23	0.25	40.25	40.5	0.345	1.5
61	M	10.5	R	25.64	0.09	-2	41.25	42	25.26	0.27	-0.5	41	41.75	0.18	0.666667
62	M	9.2	R	24.83	-0.16	-1.75	42	43	23.9	0.62	-0.5	41.5	43.25	0.78	1.25806
